# Supplementary material for: Nanoporous Co and N-Codoped Carbon Composite Derived from ZIF-67 for High-Performance Lithium-Sulfur Batteries
Source: Nanomaterials (Basel). 2021 Jul 25;11(8):1910. doi: 10.3390/nano11081910 (PMC8400046; doi:10.3390/nano11081910)
Supplement: Supplementary file 1 [file nanomaterials-11-01910-s001.zip]

Archive with 1 entries (1 files):
- nanomaterials-1286587-SI.pdf
